# Supplementary material for: Phenylalanine Ammonia-Lyase as a Key Enzyme in Tea Plant Resistance to Herbivory
Source: Int J Mol Sci. 2025 Dec 22;27(1):113. doi: 10.3390/ijms27010113 (PMC12785785; doi:10.3390/ijms27010113)
Supplement: Supplementary file 1 [file ijms-27-00113-s001.zip]

Archive with 1 entries (1 files):
- ijms-3990166-supplementary.pdf
